# Supplementary material for: Magnolia officinalis Bark Extract Prevents Enterocyte Death in a Colitis Mouse Model by Inhibiting ROS-Mediated Necroptosis
Source: Antioxidants (Basel). 2022 Dec 9;11(12):2435. doi: 10.3390/antiox11122435 (PMC9774795; doi:10.3390/antiox11122435)
Supplement: Supplementary file 1 [file antioxidants-11-02435-s001.zip]

Archive with 1 entries (1 files):
- antioxidants-2068724-supplementary.pdf
